# Supplementary material for: Developing As and Cu Tissue Residue Thresholds to Attain the Good Ecological Status of Rivers in Mining Areas
Source: Arch Environ Contam Toxicol. 2022 Mar 4;82(3):379–90. doi: 10.1007/s00244-022-00915-w (PMC8971172; doi:10.1007/s00244-022-00915-w)
Supplement: Supplementary file 2 — Supplementary file2 (XLSX 56 KB) [file 244_2022_915_MOESM2_ESM.xlsx]

## Sheet: Table B1
	Appendix B (Moreno-Ocio et al)
	Table B1- Tissue residues in taxa from 15 test sites in mining districts of the Nalón River basin (μg g-1 dw). Samples taken in 2014-2015. When the taxon was absent from a site, it was marked by a hyphen (-).
		Taxa	As	Cu	Hg	Se
	Cu mine sites
	N4	Baetidae	2.31688	35.6183	0.135318	7.77492
		Ephemerellidae	4.3027	163.336	0.19691	6.50266
		Ephemeridae	1.56609	25.8421	0.191499	3.41024
		Heptageniidae	6.36003	135.866	0.109062	10.1488
		Hydropsychidae	1.74517	27.5402	0.490461	2.40401
		Lumbricidae	9.47761	25.216	0.405997	9.99222
		Microdrile	10.8308	26.1838	0.712788	3.74425
		Perlidae	-	-	-	-
		Rhyacophilidae	1.6659	19.4071	0.254939	2.14733
		Simuliidae	2.79989	37.2867	0.813402	2.30846
	N6	Baetidae	2.37812	32.3235	0.103649	4.7413
		Ephemerellidae	3.24966	114.931	0.0901041	3.55815
		Ephemeridae	2.91972	30.6382	0.27722	3.44527
		Heptageniidae	5.0117	135.539	0.125289	9.46274
		Hydropsychidae	0.899834	16.4464	0.122848	1.90355
		Lumbricidae	11.1497	26.3739	0.135134	8.66778
		Microdrile	7.54654	21.5524	0.390212	3.8368
		Perlidae	0.691349	26.2286	0.136267	2.41481
		Rhyacophilidae	0.643722	19.6273	0.119489	3.36371
		Simuliidae	2.59392	33.6014	0.118472	4.01115
	NAL013	Baetidae	1.34294	48.4894	0.281336	6.1467
		Ephemerellidae	2.51057	135.931	0.178539	4.27955
		Ephemeridae	-	-	-	-
		Heptageniidae	2.95731	112.058	0.194155	10.5695
		Hydropsychidae	0.692804	16.9073	0.227168	3.05537
		Lumbricidae	11.889	14.5275	0.386833	12.2226
		Microdrile	7.42046	10.7428	0.465634	4.48044
		Perlidae	-	-	-	-
		Rhyacophilidae	0.245529	17.0797	0.276734	3.36371
		Simuliidae	1.80875	21.3587	0.258621	1.91374
	Hg mine sites
	N9	Baetidae	513.379	109.76	4.15588	22.0389
		Ephemerellidae	-	-	-	-
		Ephemeridae	-	-	-	-
		Heptageniidae	-	-	-	-
		Hydropsychidae	-	-	-	-
		Lumbricidae	-	-	-	-
		Microdrile	495.305	41.0403	2.41993	6.71995
		Perlidae	-	-	-	-
		Rhyacophilidae	-	-	-	-
		Simuliidae	660.484	26.4882	18.8215	12.025
	N10	Baetidae	38.5956	40.3058	0.442972	4.38653
		Ephemerellidae	69.2456	31.7801	0.456651	5.59617
		Ephemeridae	120.343	30.0044	0.972005	4.53835
		Heptageniidae	-	-	-	-
		Hydropsychidae	61.9671	19.1393	1.07445	3.20047
		Lumbricidae	1658.84	12.6723	1.55248	10.4546
		Microdrile	-	-	-	-
		Perlidae	-	-	-	-
		Rhyacophilidae	15.0247	14.7935	0.722207	2.69222
		Simuliidae	183.92	18.3381	1.236	2.71086
	N11	Baetidae	27.8402	39.5994	0.497202	5.69587
		Ephemerellidae	61.086	67.0137	0.573294	11.1546
		Ephemeridae	43.6073	24.7046	0.737437	6.50993
		Heptageniidae	34.2698	82.203	0.489345	9.43308
		Hydropsychidae	28.8458	20.8095	0.848782	3.61362
		Lumbricidae	-	-	-	-
		Microdrile	215.861	13.1142	1.49362	13.2226
		Perlidae	-	-	-	-
		Rhyacophilidae	8.06897	17.1531	0.599624	4.25365
		Simuliidae	64.7997	22.1794	1.54763	3.14983
	N13	Baetidae	3.11913	30.2615	0.875899	9.7811
		Ephemerellidae	8.79103	57.5308	0.460594	5.93458
		Ephemeridae	3.60712	11.564	1.13455	4.15685
		Heptageniidae	7.6984	67.7109	1.20392	9.64522
		Hydropsychidae	1.73968	16.206	0.587492	2.85521
		Lumbricidae	7.6584	8.60696	1.05588	8.08529
		Microdrile	10.7569	16.2418	1.84832	4.25204
		Perlidae	0.793919	22.8832	0.327058	1.75132
		Rhyacophilidae	0.70627	15.3798	0.294308	3.60238
		Simuliidae	-	-	-	-
	N14	Baetidae	3.97266	25.9357	0.262096	4.77278
		Ephemerellidae	8.55952	69.3521	0.249557	4.93839
		Ephemeridae	11.1787	13.6477	0.63281	3.26877
		Heptageniidae	7.52347	60.1951	0.314854	5.91407
		Hydropsychidae	2.41152	16.1842	0.373343	2.06943
		Lumbricidae	12.5256	7.54015	0.779349	11.5938
		Microdrile	-	-	-	-
		Perlidae	1.18439	19.3744	0.605034	3.235
		Rhyacophilidae	1.57651	11.8194	0.257494	1.62276
		Simuliidae	9.18804	17.7607	0.629328	2.8958
	N15	Baetidae	-	-	-	-
		Ephemerellidae	-	-	-	-
		Ephemeridae	-	-	-	-
		Heptageniidae	-	-	-	-
		Hydropsychidae	787.452	24.4177	16.3257	2.99766
		Lumbricidae	1860.81	5.55058	86.3684	17.187
		Microdrile	393.827	10.7717	18.1328	3.11798
		Perlidae	-	-	-	-
		Rhyacophilidae	-	-	-	-
		Simuliidae	555.166	21.0697	8.82464	4.21325
	NAL056a	Baetidae	3.92371	99.668	0.178088	6.7199
		Ephemerellidae	7.70135	175.05	0.14111	2.65842
		Ephemeridae	5.32638	45.0009	0.19819	8.02684
		Heptageniidae	9.74812	417.778	0.159453	7.77665
		Hydropsychidae	2.77758	40.2204	0.164422	1.94418
		Lumbricidae	-	-	-	-
		Microdrile	34.6415	36.619	0.441487	6.07921
		Perlidae	1.35735	57.2114	0.18926	3.63911
		Rhyacophilidae	0.919869	38.6869	0.161174	2.92602
		Simuliidae	5.55094	118.51	0.181889	2.78736
	NAL056b	Baetidae	2.10977	16.5954	0.255855	9.13023
		Ephemerellidae	7.71269	42.3052	0.182359	8.09858
		Ephemeridae	6.82441	15.1176	0.276136	8.97282
		Heptageniidae	7.08914	30.7664	0.182692	11.3472
		Hydropsychidae	1.82118	10.1164	0.160173	3.51191
		Lumbricidae	-	-	-	-
		Microdrile	42.975	6.90922	0.332706	3.5866
		Perlidae	-	-	-	-
		Rhyacophilidae	0.997064	16.0979	0.280027	5.39334
		Simuliidae	6.40658	15.3322	0.357202	7.3157
	Au mine sites
	P1	Baetidae	1.47272	102.17	0.17769	4.05298
		Ephemerellidae	1.28736	93.335	0.0728284	2.31623
		Ephemeridae	1.201	32.8631	0.1003	2.69696
		Heptageniidae	5.13219	333.168	0.136177	8.74135
		Hydropsychidae	0.725334	26.5366	0.0870298	1.29725
		Lumbricidae	5.58058	21.5677	0.137813	6.26991
		Microdrile	4.5443	27.671	0.240924	1.67226
		Perlidae	0.312867	76.4662	0.104947	3.2383
		Rhyacophilidae	0.284246	21.1599	0.115553	2.29057
		Simuliidae	2.86115	114.746	0.194094	2.14841
	P2	Baetidae	48.6178	121.583	0.141238	7.87206
		Ephemerellidae	97.714	241.404	0.147066	3.51409
		Ephemeridae	-	-	-	-
		Heptageniidae	58.6347	327.462	0.182389	8.33446
		Hydropsychidae	-	-	-	-
		Lumbricidae	284.504	151.478	0.159388	12.8595
		Microdrile	594.001	246.599	0.195026	10.1631
		Perlidae	69.9432	169.89	0.132305	4.02368
		Rhyacophilidae	11.0419	67.2941	0.6013	3.17123
		Simuliidae	-	-	-	-
	P3	Baetidae	45.6663	120.304	0.199328	9.24495
		Ephemerellidae	57.1009	157.682	0.182954	4.61948
		Ephemeridae	354.92	556.985	0.227503	4.07206
		Heptageniidae	57.3993	353.864	0.106646	10.7723
		Hydropsychidae	32.6332	69.9381	0.185252	4.17954
		Lumbricidae	17.576	34.4462	0.201435	16.2224
		Microdrile	171.848	146.279	1.07502	14.2983
		Perlidae	16.5159	64.867	0.0954811	1.92799
		Rhyacophilidae	6.53449	57.332	0.206549	6.20547
		Simuliidae	-	-	-	-
	P4	Baetidae	28.3012	76.1053	0.20177	5.91249
		Ephemerellidae	29.3446	157.82	0.127171	3.68612
		Ephemeridae	-	-	-	-
		Heptageniidae	32.0729	369.191	0.486238	10.0085
		Hydropsychidae	32.8372	45.8876	0.160236	6.6692
		Lumbricidae	91.9746	69.9698	0.268617	20.4298
		Microdrile	101.872	198.344	1.03273	17.2882
		Perlidae	-	-	-	-
		Rhyacophilidae	4.63931	43.3268	0.337407	7.26006
		Simuliidae	-	-	-	-
			As	Cu	Hg	Se
		min	0.245529	5.55058	0.0728284	1.29725
		max	1860.81	556.985	86.3684	22.0389

## Sheet: Table B2
	Appendix B (Moreno-Ocio et al)
	Table B2- Parameters (b, c, d, e) of the nonlinear regression functions. Effective tissue residues for the 50% reduction of the EQR (EQR-ER50) and for the EQR boundary of good/moderate ecological status (EQR-ERGM). Models: W, Weibull; LL, log-logistic. S.E., Standard Error.
	As
	Taxa	Metric	Model	b	c	d	e	EQR-ER50	S.E.	EQR-ERGM
	Baetidae	METI	W2.3	-0.3386	0	1.0681	62.9098	185.73	126.93	52.19
	Baetidae	METI	W2.4	-3.048	0.521	1.026	28.468	32.11	7.16	37.33
	Baetidae	METI	LL.4	3.908	0.518	1.026	32.817	32.82	7.85	38.1
	Baetidae	METI	W1.4	2.6331	0.5197	1.0266	38.4439	33.45	8.29	38.93
	Baetidae	NORTI	W2.3	-0.4347	0	0.8727	49.3721	114.72	65.67	16.27
	Baetidae	NORTI	LL.3	0.6689	0	0.9046	123.08	123.08	76.56	19.57
	Baetidae	NORTI	W1.4	0.8279	0.2527	0.8801	80.2018	51.5	40.35	21.67
	Baetidae	NORTI	W1.3	0.4533	0	0.9534	239.811	108.84	81.54	17.97
	Ephemerellidae	METI	W2.3	-0.615	0	1.029	82.532	-	-	66.67
	Ephemerellidae	METI	LL.3	1.456	0	1.032	114.608	-	-	68.71
	Ephemerellidae	METI	W1.3	0.1328	0	1.033	141.067	-	-	-
	Ephemerellidae	NORTI	LL.3	0.8771	0	0.8815	165.602	-	-	35.54
	Ephemeridae	NORTI	W1.4	2.2205	0.6241	0.8445	43.0469	-	-	44.33							-
	Heptageniidae	METI	W2.3	-0.764	0	1.03	56.383	-	-	47.59
	Heptageniidae	METI	LL.3	1.713	0	1.035	74.889	-	-	48.71
	Heptageniidae	METI	W1.3	1.514	0	1.038	91.33	-	-	49.36
	Heptageniidae	NORTI	W2.4	-2.5117	0.6254	0.8927	6.898	7.98	2.84	10.76
	Heptageniidae	NORTI	LL.4	21.7047	0.6295	0.8752	7.6237	7.62	0.74	7.95
	Heptageniidae	NORTI	W1.4	8.7389	0.6277	0.8784	8.2042	7.87	1.2	8.41
	Hydropsychidae	METI	W2.4	-22.8106	0.7625	1.0378	2.5772	2.62	0.23	-
	Hydropsychidae	METI	LL.4	22.4354	0.7157	1.0309	29.5279	29.53	2.79	-
	Hydropsychidae	NORTI	W2.3	-0.08261	0	1.3354	0.63038	-	-	23.09
	Hydropsychidae	NORTI	W1.4	1.7105	0.5646	0.8266	35.4656	-	-	27.82
	Lumbricidae	METI	W2.4	-19.051	0.6644	1.0421	16.8707	17.2	0.77	19.05
	Lumbricidae	NORTI	LL.4	5.4826	0.5484	0.8558	86.2448	86.24	47.49	86.88
	Lumbricidae	NORTI	W1.4	2.2984	0.5485	0.8572	97.94	83.5	55.22	84.52
	Microdriles	METI	W2.3	-0.3544	0	1.0655	278.604	-	-	230.23
	Microdriles	METI	W1.3	0.4784	0	1.1271	1205.98	560.57	261.68	255.89
	Microdriles	NORTI	W2.3	-0.492	0	0.8502	241.689	509.1	211.15	79
	Microdriles	NORTI	LL.3	1.0322	0	0.8437	570.022	570.02	221.71	122.94
	Microdriles	NORTI	W1.3	0.8769	0	0.8475	832.611	548.17	181.54	126.209
	Perlidae	NORTI	LL.4	3.6368	0.5803	0.8435	1.0618	1.06	0.34	1.12
	Rhyacophilidae	METI	W2.3	-0.934	0	1.029	7.933	11.74	4.34	6.89
	Rhyacophilidae	METI	LL.3	1.745	0	1.035	10.932	10.93	2.73	7.17
	Rhyacophilidae	METI	W1.3	1.494	0	1.038	13.702	10.72	2.28	7.35
	Rhyacophilidae	NORTI	W2.3	-0.1843	0	1.3847	0.3832	-	-	2.57
	Simuliidae	METI	LL.3	0.7595	0	1.0087	1002.87	-	-	341.27
	Simuliidae	METI	W1.4	1.6695	0.6218	0.9988	149.276	119.85	82.62	195.81
	Simuliidae	NORTI	W2.3	-0.1554	0	1.3377	2.5828	-	-	17.8
	Cu
	Taxa	Metric	Model	b	c	d	e	EQR-ER50	S.E.	EQR-ERGM
	Baetidae	METI	W2.3	-1.025	0	1.039	116.764	-	-	104.54
	Baetidae	METI	W2.4	-36.1964	0.7225	1.0533	38.8366	39.23	3.65	-
	Baetidae	NORTI	W2.4	-2.9607	0.5717	0.9184	30.5294	34.55	9.57	39.62
	Baetidae	NORTI	LL.4	5.1342	0.5872	0.9276	33.34	33.34	6.79	38.22
	Baetidae	NORTI	W1.4	4.9434	0.6018	0.9235	35.3455	32.82	5.48	36.59
	Ephemerellidae	METI	W2.3	-2.239	0	1.023	203.799	240.05	40.18	191.26
	Ephemerellidae	METI	W2.4	-2.33825	0.06201	1.02271	198.249	-	-	191.01
	Ephemerellidae	METI	LL.3	4.142	0	1.025	235.963	235.96	30.78	196.06
	Ephemerellidae	METI	W1.3	3.488	0	1.027	262.386	236.21	26.48	199.32
	Ephemerellidae	NORTI	W2.3	-0.7736	0	0.9028	225.649	-	-	134.38
	Ephemeridae	METI	W2.4	-1.8051	0.7052	1.0606	30.8624	37.81	18.75	-
	Ephemeridae	METI	LL.4	3.5868	0.7062	1.0632	36.7748	36.77	13.36	-
	Ephemeridae	METI	W1.4	2.9344	0.7094	1.0665	41.3651	36.51	12.32	-
	Ephemeridae	NORTI	W2.4	-5.0965	0.6715	0.8824	18.7221	20.12	13.72	27.34
	Ephemeridae	NORTI	LL.4	188.769	0.6881	0.889	16.2381	16.24	0.19	16.48
	Ephemeridae	NORTI	W1.4	7.9835	0.6883	0.8816	21.953	20.97	9.95	24.98
	Heptageniidae	METI	W2.3	-1.059	0	1.036	463.228	-	-	414.12
	Heptageniidae	METI	W2.4	-5.676	0.743	1.034	186.742	199.2	133.66	-
	Heptageniidae	METI	LL.3	2.292	0	1.04	558.892	-	-	407.85
	Heptageniidae	METI	W1.4	7.647	0.7505	1.0343	252.503	240.69	152.68	-
	Heptageniidae	METI	W1.3	2.032	0	1.041	641.735	-	-	407.22
	Heptageniidae	NORTI	LL.4	2.9588	0.6444	0.9083	99.6203	99.62	52.52	155.67
	Heptageniidae	NORTI	W1.4	1.7648	0.6483	0.9278	118.837	96.55	62.67	159.85
	Hydropsychidae	NORTI	W2.4	-5.9714	0.6635	0.9983	13.3153	15.29	1.82	19.12
	Hydropsychidae	NORTI	LL.4	9.2398	0.6619	0.919	15.4103	-	-	18.62
	Hydropsychidae	NORTI	W1.4	8.4369	0.6627	0.9123	16.5944	15.89	1.67	17.91
	Lumbricidae	METI	W2.3	-0.6879	0	1.023	95.4911	-	-	77.65
	Lumbricidae	METI	LL.3	1.254	0	1.046	145.127	145.13	61.59	82.74
	Lumbricidae	METI	W1.3	0.9565	0	1.0647	215.26	146.74	61.99	86.77
	Lumbricidae	NORTI	W2.3	-0.5904	0	0.8568	111.989	208.35	184.46	45.67
	Microdriles	METI	LL.4	56.9132	0.6285	1.0094	36.3718	36.37	1.54	37.32
	Microdriles	METI	W1.4	13.8696	0.6297	1.0102	36.6527	35.7	3.59	38.06
	Microdriles	NORTI	LL.4	17.9255	0.5379	0.8248	30.0673	30.07	7.34	29.63
	Microdriles	NORTI	W1.4	9.6436	0.5304	0.8242	34.3053	33.03	5.52	32.24
	Perlidae	METI	W2.3	-0.7525	0	1.2081	80.7444	131.41	41.68	97.74
	Perlidae	METI	LL.3	0.9947	0	1.3601	105.342	105.34	63.34	99.31
	Rhyacophilidae	METI	W2.3	-1.534	0	1.027	55.527	-	-	50.85
	Rhyacophilidae	METI	W2.4	-2.1828	0.3374	1.0252	43.3913	-	-	49.53
	Rhyacophilidae	METI	LL.3	2.477	0	1.055	68.215	-	-	51.86
	Rhyacophilidae	METI	W1.3	2.025	0	1.066	80.449	67.13	10.51	52.45
	Rhyacophilidae	NORTI	W2.3	-1.3192	0	0.8455	64.3473	-	-	41.92
	Rhyacophilidae	NORTI	W2.4	-4.7288	0.5801	0.846	29.5514	31.93	24.97	32.93
	Rhyacophilidae	NORTI	LL.3	2.5936	0	0.8562	78.5073	-	-	44.03
	Rhyacophilidae	NORTI	W1.4	10.0978	0.6082	0.8461	33.6532	32.45	14.11	33.49
	Rhyacophilidae	NORTI	W1.3	2.2736	0	0.8589	89.8876	-	-	44.73
	Simuliidae	NORTI	W2.4	-5.3117	0.6976	1.0287	15.0108	16.08	4.3	37.93
	Simuliidae	NORTI	LL.4	6.3457	0.6983	1.0797	15.5247	15.52	6.83	36.41
	Hg
	Taxa	Metric	Model	b	c	d	e	EQR-ER50	S.E.	EQR-ERGM
	Baetidae	METI	W1.3	0.3259	0	1.173	27.1096	-	-	3.56
	Ephemeridae	METI	W2.4	-4.75747	0.98688	1.18379	0.04254	0.05	0.04	-
	Ephemeridae	NORTI	W2.4	-1.7173	0.7308	1.0793	0.0759	0.09	0.05	-
	Ephemeridae	NORTI	LL.4	3.8876	0.7298	1.0797	0.0959	0.1	0.02	-
	Ephemeridae	NORTI	W1.4	2.4249	0.731	1.0731	0.1173	0.1	0.02	-
	Heptageniidae	NORTI	W2.4	-1.86765	0.70343	1.26709	0.04953	0.06	0.03	-
	Heptageniidae	NORTI	LL.4	2.31384	0.70709	1.32209	0.05724	0.06	0.05	-
	Heptageniidae	NORTI	W1.4	1.78314	0.718	1.24719	0.08414	0.07	0.06	-
	Perlidae	NORTI	W2.4	-6.63121	0.75165	1.2327	0.06659	0.07	0.01	-
	Perlidae	NORTI	LL.4	8.20996	0.75331	1.23293	0.07046	0.07	0.02	-
	Perlidae	NORTI	W1.4	2.95874	0.75194	1.27171	0.07094	0.06	0.03	-
	Rhyacophilidae	METI	W2.3	-21.0821	0	1.0038	0.5981	-	-	0.59
	Rhyacophilidae	METI	LL.3	69.3777	0	1.0038	0.6037	0.6	0.01	0.6
	Rhyacophilidae	METI	W1.3	30.9735	0	1.0047	0.6139	-	-	0.59
	Rhyacophilidae	NORTI	W2.4	-1.8339	0.6007	0.949	0.1988	0.24	0.18	0.36
	Rhyacophilidae	NORTI	LL.4	3.3638	0.6469	0.9586	0.214	0.21	0.09	0.34
	Simuliidae	METI	W2.3	-0.1863	0	1.2744	2.3655	-	-	8
	Simuliidae	METI	LL.3	0.6858	0	1.0405	22.1736	-	-	7.75
	Simuliidae	NORTI	W2.3	-0.3037	0	1.1043	0.974	-	-	0.96
	Simuliidae	NORTI	LL.3	0.3602	0	1.3477	1.2044	-	-	0.97
	Se
	Taxa	Metric	Model	b	c	d	e	EQR-ER50	S.E.	EQR-ERGM
	Baetidae	METI	W2.3	-0.4753	0	1.1333	20.3647	-	-	22.12
	Baetidae	METI	LL.3	0.9409	0	1.152	30.9794	-	-	19.46
	Baetidae	METI	W1.3	0.8237	0	1.1579	43.1357	-	-	18.74
	Baetidae	NORTI	LL.3	0.6711	0	1.1704	15.6255	15.63	15.1	8.64
	Baetidae	NORTI	W1.3	0.5626	0	1.1698	28.409	14.81	13.11	8.69
	Heptageniidae	NORTI	W2.4	-4.083	0.739	1.088	3.183	3.48	0.64	-
	Heptageniidae	NORTI	LL.4	4.5962	0.7387	1.1105	3.4784	3.48	0.81	-
	Heptageniidae	NORTI	W1.4	2.029	0.7388	1.1791	3.8699	3.23	1.76	-
	Hydropsychidae	METI	W2.4	-72.3887	0.8132	1.0799	2.9342	2.95	0.06	-
	Hydropsychidae	METI	W1.4	62.6344	0.8142	1.0797	2.9795	2.96	0.04	-
	Hydropsychidae	NORTI	W2.4	-4.1995	0.7123	1.1024	1.0277	1.12	0.14	-
	Hydropsychidae	NORTI	LL.4	5.0376	0.7143	1.1429	1.0895	1.09	0.18	-
	Hydropsychidae	NORTI	W1.4	1.9477	0.7125	1.3006	1.0916	0.9	0.48	-
	Microdriles	METI	W2.3	-0.7769	0	1.0119	20.6954	-	-	16.78
	Microdriles	METI	W2.4	-4.3316	0.7496	1.004	6.0196	6.55	2.33	-
	Microdriles	METI	LL.3	1.323	0	1.049	29.352	-	-	-
	Microdriles	METI	LL.4	7.0596	0.7463	1.0027	7.0165	7.02	2.37	-
	Microdriles	METI	W1.4	5.9356	0.7362	0.998	8.1037	7.62	2.15	-
	Microdriles	METI	W1.3	1.114	0	1.059	38.594	-	-	-
	Microdriles	NORTI	LL.4	68.8869	0.6374	0.8244	5.7923	5.79	0.58	5.85
	Microdriles	NORTI	W1.4	29.2797	0.6381	0.8247	5.8807	5.81	0.44	5.9

## Sheet: Table B3
	Appendix B (Moreno-Ocio et al)
	Table B3- As, Cu, Hg and Se effective tissue residues (EPT-ER50) estimated for a 50% reduction in the number of EPT families (EPT Fam-ER50) and EPT abundance (EPT Ab-ER50) from nonlinear regression models (W, Weibull; LL, log-logistic). S.E.: Standard Error.
	As
	Taxa	Metric	Model	EPT-ER50	S.E.
	Baetidae	Fam EPT	W2.3	106.68	71.79
	Baetidae	Fam EPT	LL.3	88.13	62.92
	Baetidae	Fam EPT	LL.4	35.51	11.03
	Baetidae	Fam EPT	W1.4	36.2	11.59
	Baetidae	Ab EPT	W2.3	11.39	9.67
	Ephemerellidae	Fam EPT	W1.3	91.77	29.21
	Ephemerellidae	Fam EPT	LL.3	92.49	35.55
	Ephemerellidae	Ab EPT	W2.4	8.27	0.61
	Ephemerellidae	Ab EPT	W1.4	8.42	0.9
	Ephemeridae	Fam EPT	W2.4	11.33	2.34
	Ephemeridae	Fam EPT	W1.4	29.6	26.79
	Heptageniidae	Fam EPT	W2.4	7.88	1.09
	Heptageniidae	Fam EPT	W1.4	8.21	1.84
	Heptageniidae	Fam EPT	LL.4	8.12	1.25
	Heptageniidae	Ab EPT	LL.3	18.75	13.83
	Heptageniidae	Ab EPT	W1.3	19.3	13.97
	Heptageniidae	Ab EPT	W2.3	16.66	11.3
	Heptageniidae	Ab EPT	W1.4	17.72	15.92
	Hydropsychidae	Fam EPT	W2.3	173.7	161.52
	Hydropsychidae	Fam EPT	W1.4	41.77	15.72
	Lumbricidae	Fam EPT	W2.3	693.24	547.25
	Lumbricidae	Fam EPT	W1.4	167.81	105.24
	Lumbricidae	Fam EPT	W2.4	136.17	88.78
	Lumbricidae	Fam EPT	LL.4	146.71	101.1
	Lumbricidae	Ab EPT	W2.4	16.36	4.59
	Lumbricidae	Ab EPT	LL.4	16.98	0.96
	Microdriles	Fam EPT	LL.3	356.22	120.08
	Microdriles	Fam EPT	W1.3	361.43	117.55
	Microdriles	Fam EPT	W2.3	371.09	160.77
	Microdriles	Fam EPT	W1.4	186.12	140.38
	Microdriles	Ab EPT	W2.3	81.25	35.76
	Microdriles	Ab EPT	LL.3	89.21	39.13
	Microdriles	Ab EPT	LL.4	86.01	58.87
	Rhyacophilidae	Fam EPT	W2.3	9.62	2.49
	Rhyacophilidae	Fam EPT	LL.3	9.79	2.39
	Rhyacophilidae	Fam EPT	W1.3	9.88	2.15
	Rhyacophilidae	Fam EPT	W1.4	6.45	1.24
	Rhyacophilidae	Fam EPT	LL.4	6.45	1.36
	Rhyacophilidae	Fam EPT	W2.4	6.4	2.14
	Rhyacophilidae	Ab EPT	W2.3	1.49	0.27
	Rhyacophilidae	Ab EPT	LL.3	1.54	0.18
	Simuliidae	Fam EPT	W2.3	216.01	151.66
	Simuliidae	Fam EPT	LL.3	181.48	138.52
	Simuliidae	Fam EPT	W1.3	212.49	180.77
	Simuliidae	Fam EPT	W1.4	75.96	71.41
	Simuliidae	Ab EPT	W2.4	7.93	6.61
	Simuliidae	Ab EPT	W1.4	8.79	2.6
	Simuliidae	Ab EPT	LL.4	8.35	1.91
	Cu
	Taxa	Metric	Model	EPT-ER50	S.E.
	Ephemerellidae	Fam EPT	W2.3	238.57	52.12
	Ephemerellidae	Fam EPT	W1.3	236.91	36.06
	Ephemerellidae	Fam EPT	LL.3	236.04	41.66
	Ephemerellidae	Ab EPT	W2.3	182.89	41.99
	Ephemerellidae	Ab EPT	W1.3	199.55	46.12
	Ephemerellidae	Ab EPT	LL.3	193.58	46.7
	Ephemeridae	Fam EPT	W1.4	41.28	12.67
	Ephemeridae	Fam EPT	LL.4	37.34	18.7
	Ephemeridae	Fam EPT	W2.4	35.38	23.69
	Hydropsychidae	Fam EPT	W1.4	16.74	0.28
	Hydropsychidae	Fam EPT	W2.4	16.66	0.3
	Hydropsychidae	Fam EPT	LL.4	16.72	0.28
	Lumbricidae	Ab EPT	W1.3	32.91	13.48
	Lumbricidae	Ab EPT	LL.3	32.9	5.56
	Lumbricidae	Ab EPT	W1.4	33.37	17
	Lumbricidae	Ab EPT	LL.4	32	7.9
	Microdriles	Ab EPT	W2.3	48.6	44.05
	Microdriles	Ab EPT	LL.3	61.51	51.58
	Perlidae	Fam EPT	W1.3	167.81	57.95
	Perlidae	Ab EPT	W2.3	74.89	23.88
	Perlidae	Ab EPT	LL.3	78.55	25.5
	Perlidae	Ab EPT	W1.3	79.47	23.22
	Rhyacophilidae	Ab EPT	W2.3	42.04	7.7
	Rhyacophilidae	Ab EPT	W1.3	42.93	3.15
	Rhyacophilidae	Ab EPT	LL.3	42.63	2.94
	Rhyacophilidae	Ab EPT	W2.4	41.66	14.37
	Rhyacophilidae	Ab EPT	W1.4	42.86	5.79
	Rhyacophilidae	Ab EPT	LL.4	42.13	3.18
	Hg
	Taxa	Metric	Model	EPT-ER50	ES.E.
	Ephemerellidae	Fam EPT	W1.4	0.058	0.033
	Ephemerellidae	Fam EPT	LL4	0.06	0.027
	Ephemerellidae	Fam EPT	W2.4	0.063	0.02
	Ephemeridae	Fam EPT	W2.4	0.14	0.008
	Ephemeridae	Fam EPT	LL4	0.13	0.07
	Ephemeridae	Fam EPT	W1.4	0.14	0.09
	Ephemeridae	Ab EPT	W2.3	0.6	0.55
	Ephemeridae	Ab EPT	LL3	0.62	0.5
	Ephemeridae	Ab EPT	W1.3	0.63	0.5
	Microdriles	Ab EPT	W2.3	0.76	0.24
	Microdriles	Ab EPT	LL3	0.7	0.09
	Microdriles	Ab EPT	W1.3	0.81	0.22
	Microdriles	Ab EPT	LL4	0.68	0.17
	Microdriles	Ab EPT	W2.4	0.65	0.26
	Microdriles	Ab EPT	W1.4	0.69	0.1
	Perlidae	Ab EPT	W1.4	0.06	0.06
	Simuliidae	Ab EPT	W2.3	0.76	0.23
	Simuliidae	Ab EPT	LL3	0.85	0.29
	Simuliidae	Ab EPT	W1.3	0.9	0.32
	Se
	Taxa	Metric	Model	EPT-ER50	S.E.
	Baetidae	Fam EPT	W1.3	18.63	13.55
	Baetidae	Fam EPT	LL3	20.31	15.99
	Baetidae	Ab EPT	W2.3	9.13	6.59
	Baetidae	Ab EPT	W2.4	2.29	0.76
	Heptageniidae	Ab EPT	W2.4	4.32	3.31
	Heptageniidae	Ab EPT	W1.4	5.26	1.76
	Hydropsychidae	Fam EPT	W1.4	2.09	0.44
	Hydropsychidae	Fam EPT	W2.4	2.03	0.28
	Hydropsychidae	Fam EPT	LL4	2.06	0.34
	Hydropsychidae	Ab EPT	W2.3	4.37	1.61
	Hydropsychidae	Ab EPT	W1.3	4.33	1.47
	Hydropsychidae	Ab EPT	LL3	4.33	1.44
	Lumbricidae	Fam EPT	W1.4	10.05	0.45
	Lumbricidae	Fam EPT	W2.4	10.02	0.14
	Lumbricidae	Fam EPT	LL4	10.03	0.025
	Lumbricidae	Ab EPT	W2.3	18.64	5.96
	Lumbricidae	Ab EPT	LL3	18.67	5.02
	Lumbricidae	Ab EPT	W1.3	18.73	4.48
	Lumbricidae	Ab EPT	W2.4	9.4	6.08
	Lumbricidae	Ab EPT	W1.4	12.17	5.99
	Lumbricidae	Ab EPT	LL4	11.5	5.72
	Microdriles	Fam EPT	W1.4	4.44	0.06
	Microdriles	Fam EPT	W2.4	4.44	0.04
	Microdriles	Fam EPT	LL4	4.42	0.13
	Microdriles	Ab EPT	W2.3	8.25	2.04
	Microdriles	Ab EPT	LL3	8.25	1.89
	Microdriles	Ab EPT	W1.3	8.33	1.66
	Microdriles	Ab EPT	W1.4	7.99	1.74
	Microdriles	Ab EPT	W2.4	7.56	2.07
	Microdriles	Ab EPT	LL4	7.76	1.9
	Rhyacophilidae	Ab EPT	W2.4	1.05	0.13

## Sheet: Table B4
	Appendix B (Moreno-Ocio et al)
	Table B4- Sediment metal concentration (µg g-1 dw) from sites of the Cauxa River in the 2016 campaign. Values for probable effect concentrations (PECs) were obtained from McDonald et al. (2000), except for Hg (from Méndez-Fernández et al., 2019) and selenium (90th percentile at reference site sediments, from Costas et al., 2018). In bold, metal levels > PEC. SedPoll index classes: Similar-to-refe…
	Site	As	Cd	Cr	Cu	Hg	Ni	Pb	Se	Zn	SedPoll	Class
	P1	20	0.38	22	25	0.25	42.4	14	2.2	96	0.8	SimRef
	P2	1,593	2.48	29	1,891	1.35	35.6	90	18.8	343	28.1	High
	P3	1,158	1.75	32	1,355	1.16	41.0	65	15.2	282	20.4	High
	P4	414	0.98	27	583	0.59	46.3	29	8.7	239	8.2	Medium
	PEC	33	4.98	111	149	1.21	48.6	128	5.3	459

## Sheet: Table B5
	Appendix B (Moreno-Ocio et al)
	Table B5- As, Cu, Hg and Se field tissue concentrations (µg g-1 dw) in ten biomonitor taxa from the Cauxa River (2016 sampling). In bold, the tissue residues > ETTC value (Rodriguez et al., 2018). When the taxon was absent from a site, it was marked by a hyphen (–).
		Baetidae	Ephemerellidae	Ephemeridae	Heptageniidae	Hydropsychidae	Lumbricidae	Microdriles	Perlidae	Rhyacophilidae	Simuliidae
	As
	P1	1.8	1.7	1.4	4.6	0.8	5.8	5.9	0.2	0.2	12.4
	P2	153.2	135.5	81.2	116.3	27.6	154.0	–	34.6	34.8	–
	P3	72.7	57.1	145.6	52.9	–	147.5	–	–	5.2	–
	P4	16.8	18.2	–	–	–	238.4	58.9	–	7.3	–
	As ETTC	3.11	6.48	6.45	6.30	2.00	13.83	14.44	0.75	0.82	4.49
	Cu
	P1	45.0	127.4	26.2	170.3	22.3	22.0	22.8	68.9	19.8	36.9
	P2	174.6	327.9	159.4	380.9	52.5	141.3	–	75.0	75.3	–
	P3	120.7	179.8	257.7	248.1	–	120.7	–	–	37.1	–
	P4	63.0	298.4	–	–	–	38.5	111.1	–	50.0	–
	Cu ETTC	29.23	90.91	16.24	80.13	15.64	11.51	21.27	29.19	19.75	58.23
	Hg
	P1	0.08	0.08	0.09	0.09	0.10	0.17	0.17	0.12	0.12	0.21
	P2	0.10	0.12	0.10	0.11	0.12	0.75	–	0.10	0.12	–
	P3	0.11	0.10	0.22	0.17	–	0.37	–	–	0.13	–
	P4	0.19	0.12	–	–	–	0.27	0.81	–	0.21	–
	Hg ETTC	0.26	0.36	0.51	0.27	0.39	0.40	0.48	0.35	0.50	0.60
	Se
	P1	4.7	2.7	3.7	8.3	2.2	13.5	3.1	3.7	2.6	3.8
	P2	9.3	5.4	4.8	10.8	4.3	30.2	–	3.0	5.0	–
	P3	9.7	5.3	6.1	11.4	–	18.0	–	–	7.9	–
	P4	7.7	6.2	–	–	–	27.9	12.9	–	10.2	–
	Se ETTC	11.98	9.92	6.82	15.53	3.86	18.47	7.52	5.32	6.85	4.66

## Sheet: Table B6
	Appendix B (Moreno-Ocio et al)
Table B6- Cauxa River risk assessment based on the mean ratios of the tissue residues in biomonitor taxa to metal thresholds (EQR-ERGM & EPT-ER50) classified in 5 different feeding styles and the mean ratios of the community. The ratios are classified within the following classes: Low Risk (≤1) in blue, Moderate Risk (1.1–2.0) in yellow, High Risk (2.1–10.0) in orange and Very High Risk (>10) in …
Ratios of tissue residues to effective tissue residues
Threshold concentration	Metal	Feeding Style	Sites
			P1	P2	P3	P4
METI-EQR ERGM	As	Scraper	0.0689597	3.03785	1.41804	0.403846
		Filterer	0.0461825	-	-	-
		Generalist	0.0251108	2.00148	0.843427	0.268833
		Deposit-feeder	0.163967	8.06283	7.72251	6.36198
		Predator	0.028169	4.90141	0.732394	1.02817
		Mean	0.1	4.2	2.4	2.9
	Cu	Scraper	0.423146	1.30026	0.880294	0.602871
		Filterer	-	-	-	-
		Generalist	0.65535	1.68673	0.924897	1.53498
		Deposit-feeder	0.435882	1.71481	1.46481	1.70709
		Predator	0.543106	1.11606	0.724609	0.976562
		Mean	0.5	1.4	1	1.3
	Hg	Scraper	0.0222222	0.0277778	0.0305556	0.0527778
		Filterer	0.0265823	-	-	-
		Generalist	-	-	-	-
		Deposit-feeder	-	-	-	-
		Predator	0.20339	0.20339	0.220339	0.355932
		Mean	0.1	0.1	0.1	0.2
	Se	Scraper	0.233831	0.462687	0.482587	0.383085
		Filterer	-	-	-	-
		Generalist	-	-	-	-
		Deposit-feeder	0.184524	-	-	0.767857
		Predator	-	-	-	-
		Mean	0.2	0.5	0.5	0.6
NORTI-EQR ERGM	As	Scraper	0.303175	10.514	4.86217	0.888889
		Filterer	0.253201	1.45766	3.28668	-
		Generalist	0.0478873	3.8169	1.60845	0.512676
		Deposit-feeder	0.0608042	1.79697	1.72112	1.66009
		Predator	0.129371	22.472	4.72727	6.63636
		Mean	0.2	9.3	3.5	2.3
	Cu	Scraper	1.13016	3.49825	2.37011	1.65354
		Filterer	1.11382	4.89927	11.2533	-
		Generalist	0.947917	2.43973	1.3378	2.22024
		Deposit-feeder	0.609632	3.0919	2.64114	2.21896
		Predator	0.502538	1.91117	0.941624	1.26904
		Mean	0.9	3.5	3.5	1.9
	Hg	Scraper	-	-	-	-
		Filterer	0.216495	-	-	-
		Generalist	-	-	-	-
		Deposit-feeder	-	-	-	-
		Predator	0.342857	0.342857	0.371429	0.6
		Mean	0.3	0.3	0.4	0.6
	Se	Scraper	0.54023	1.06897	1.11494	0.885057
		Filterer	-	-	-	-
		Generalist	-	-	-	-
		Deposit-feeder	0.525424	-	-	2.18644
		Predator	-	-	-	-
		Mean	0.5	1.1	1.1	1.5
EPT Fam-ER50	As	Scraper	0.321295	10.3574	4.77373	0.697095
		Filterer	0.0493413	2.10862	7.10244	-
		Generalist	0.0184582	1.47123	0.619978	0.197611
		Deposit-feeder	0.182909	9.22156	8.83234	7.23013
		Predator	0.0246914	4.2963	0.641975	0.901235
		Mean	0.1	5.7	4.5	3.3
	Cu	Scraper	-	-	-	-
		Filterer	1.0124	3.66922	6.78158	-
		Generalist	0.537099	1.38238	0.75801	1.25801
		Deposit-feeder	-	-	-	-
		Predator	0.410608	0.446961	-	-
		Mean	0.7	2.3	3.8	1.3
	Hg	Scraper	-	-	-	-
		Filterer	0.642857	0.714286	1.57143	-
		Generalist	1.33333	2	1.66667	2
		Deposit-feeder	-	-	-	-
		Predator	-	-	-	-
		Mean	1	1.4	1.6	2
	Se	Scraper	0.241026	0.476923	0.497436	0.394872
		Filterer	1.04762	2.04762	-	-
		Generalist	-	-	-	-
		Deposit-feeder	1.02727	3.02	1.8	2.86091
		Predator	-	-	-	-
		Mean	0.8	1.8	1.1	2
EPT Ab-ER50	As	Scraper	0.206019	9.93201	4.64992	1.47368
		Filterer	1.47619	-	-	-
		Generalist	0.202381	16.131	6.79762	2.16667
		Deposit-feeder	0.0690058	-	-	0.688889
		Predator	0.133333	23.2	3.46667	4.86667
		Mean	0.4	14.8	4.9	2.3
	Cu	Scraper	-	-	-	-
		Filterer	-	-	-	-
		Generalist	0.663542	1.70781	0.936458	1.55417
		Deposit-feeder	0.542262	4.30793	3.67988	1.59506
		Predator	0.677434	1.37122	0.875	1.17925
		Mean	0.6	2.2	1.8	1.5
	Hg	Scraper	-	-	-	-
		Filterer	0.219604	0.163934	0.360656	-
		Generalist	-	-	-	-
		Deposit-feeder	0.236111	-	-	1.125
		Predator	2	1.66667	-	-
		Mean	0.7	0.9	0.4	1.1
	Se	Scraper	1.27686	1.94079	2.03838	1.35088
		Filterer	0.511628	1	-	-
		Generalist	-	-	-	-
		Deposit-feeder	0.64677	2.02685	1.20805	1.74249
		Predator	2.36364	4.54545	7.18182	9.27273
		Mean	1.1	2.3	3.1	3.5
